# Supplementary material for: A Novel Mineral-like Copper Phosphate Chloride with a Disordered Guest Structure: Crystal Chemistry and Magnetic Properties
Source: Materials (Basel). 2022 Feb 14;15(4):1411. doi: 10.3390/ma15041411 (PMC8876330; doi:10.3390/ma15041411)
Supplement: Supplementary file 1 [file materials-15-01411-s001.zip]

Archive with 1 entries (1 files):
- materials-1538266-supplementary.pdf
